# Supplementary material for: Recovery of microbial DNA by agar-containing solution from extremely low-biomass specimens including skin
Source: Sci Rep. 2023 Nov 11;13:19666. doi: 10.1038/s41598-023-46890-7 (PMC10640576; doi:10.1038/s41598-023-46890-7)
Supplement: Supplementary file 2 — Supplementary Information 2. [file 41598_2023_46890_MOESM2_ESM.xlsx]

## Sheet: Table S1
Table S1. Sampling solutions used in this study
SCF	ST	AgST
50 mM Tris-HCl
1 mM EDTA
0.5 % (v/v) Tween 20	0.1% (v/v) Tween 20	0.1% (v/v) Tween 20
	0.15M NaCl	0.15M NaCl
		0.2 % (w/v) Agar

## Sheet: Table S2
Supplementary Table S2. 152 ctmOTUs and the closest known species based on the 16S V1-V2 sequence similarity
OTU ID	Phylum	Genus	Species	% identity	Salter et al	Marsh et al	RIDE checklist
total_OTU00002	Proteobacteria	Ralstonia	Ralstonia sp. S2.MAC.005	100	yes	yes	yes
total_OTU00005	Proteobacteria	Hydrogenophilus	Hydrogenophilus denitrificans	88.39
total_OTU00010	Proteobacteria	Legionella	Legionella sp. W10-070	95.16
total_OTU00013	Proteobacteria	Delftia	Delftia sp. C-D-R2A3	100	yes	yes
total_OTU00014	Proteobacteria	Methylobacterium	Methylobacterium jeotgali	100	yes	yes	yes
total_OTU00016	Proteobacteria	Pelomonas	Pelomonas saccharophila	100	yes	yes	yes
total_OTU00021	Proteobacteria	Pseudomonas	Pseudomonas sp. S10116	100	yes	yes	yes
total_OTU00023	Proteobacteria	G_undefined_Alphaproteobacteria	alpha proteobacterium PI_GH4.1.G4	98.2
total_OTU00024	Proteobacteria	Halomonas	Halomonas shengliensis	96.75
total_OTU00027	Proteobacteria	Aeromonas	Aeromonas hydrophila	100
total_OTU00031	Proteobacteria	Comamonas	Comamonas sp. 6.1	100	yes	yes	yes
total_OTU00034	Bacteroidetes	Prevotella	Prevotella melaninogenica	100		yes	yes
total_OTU00045	Proteobacteria	Methylomicrobium	Methylomicrobium album	93.71
total_OTU00046	Proteobacteria	Acinetobacter	Acinetobacter sp. 'LC BR 12339'	100	yes	yes	yes
total_OTU00047	Bacteroidetes	Cloacibacterium	Cloacibacterium rupense	99.34		yes
total_OTU00052	Proteobacteria	Pseudomonas	Pseudomonas sp. MDR7	100	yes	yes	yes
total_OTU00053	Proteobacteria	Legionella	Legionella anisa	89.68
total_OTU00057	Proteobacteria	Janthinobacterium	Janthinobacterium sp. Lc51-6	100	yes	yes	yes
total_OTU00058	Proteobacteria	Undibacterium	Undibacterium oligocarboniphilum	100	yes	yes
total_OTU00064	Proteobacteria	Arcobacter	Arcobacter cryaerophilus	97.44
total_OTU00069	Proteobacteria	Piscinibacter	Piscinibacter sp. B15.09-53	99.67
total_OTU00070	Actinobacteria	Arthrobacter	Arthrobacter sp. O-IIA-1	100		yes	yes
total_OTU00077	Proteobacteria	Bradyrhizobium	Bradyrhizobium sp. 45AG	100	yes	yes	yes
total_OTU00079	Proteobacteria	Acidovorax	Acidovorax sp. CNE 29	100	yes	yes	yes
total_OTU00080	Proteobacteria	Phyllobacterium	Phyllobacterium myrsinacearum	100	yes	yes	yes
total_OTU00083	Actinobacteria	Rhodococcus	Rhodococcus sp. M4S14	100	yes	yes
total_OTU00085	Bacteroidetes	Pedobacter	Pedobacter nutrimenti	100	yes	yes	yes
total_OTU00088	Firmicutes	G_undefined_Clostridiales	butyrate-producing bacterium SM6/1	98.14
total_OTU00098	Proteobacteria	Methylobacterium	Methylobacterium sp. MG-2011-78-DC	100	yes	yes	yes
total_OTU00101	Bacteroidetes	Bacteroides	Bacteroides fragilis	99.36		yes
total_OTU00109	Firmicutes	Streptococcus	Streptococcus sp. 34583	99.68	yes	yes	yes
total_OTU00116	Bacteroidetes	Flavobacterium	Flavobacterium luticocti	97.36	yes	yes	yes
total_OTU00119	Bacteroidetes	Weeksella	Weeksella massiliensis	100
total_OTU00125	Bacteroidetes	Sediminibacterium	Sediminibacterium aquarii	97.41			yes
total_OTU00127	Bacteroidetes	Prevotella	Prevotella denticola	100		yes	yes
total_OTU00134	Firmicutes	Solobacterium	Solobacterium moorei	100		yes
total_OTU00137	Proteobacteria	Neisseria	Neisseria oralis	99.68		yes	yes
total_OTU00140	Proteobacteria	G_undefined_Gammaproteobacteria	bacterium Ellin5114	96.41
total_OTU00141	Fusobacteria	Fusobacterium	Fusobacterium nucleatum	99.68		yes	yes
total_OTU00143	Proteobacteria	G_undefined_Betaproteobacteria	beta proteobacterium HIBAF013	99.67
total_OTU00144	Firmicutes	Alkalibacterium	Alkalibacterium pelagium	100
total_OTU00155	Firmicutes	Lachnoclostridium	[Clostridium] clostridioforme	100
total_OTU00161	Bacteroidetes	Sediminibacterium	Sediminibacterium salmoneum	100			yes
total_OTU00170	Proteobacteria	Sulfuritalea	Sulfuritalea hydrogenivorans	98.68	yes	yes
total_OTU00184	Proteobacteria	G_undefined_Gammaproteobacteria	gamma proteobacterium GPTSA100-22	100
total_OTU00185	Proteobacteria	Tepidimonas	Tepidimonas sp. PL12	100
total_OTU00190	Proteobacteria	G_undefined_Alphaproteobacteria	bacterium Ellin357	99.29
total_OTU00209	Actinobacteria	Actinomyces	Actinomyces sp. ICM58	98.07			yes
total_OTU00213	Proteobacteria	Methylophilus	Methylophilus sp. C2	99.67	yes	yes
total_OTU00216	Proteobacteria	Ralstonia	Ralstonia mannitolilytica	89.35	yes	yes	yes
total_OTU00217	Proteobacteria	Dechloromonas	Dechloromonas agitata	100
total_OTU00223	Bacteroidetes	Sediminibacterium	Sediminibacterium salmoneum	94.21			yes
total_OTU00227	Proteobacteria	Stenotrophomonas	Stenotrophomonas maltophilia	100	yes	yes	yes
total_OTU00237	Proteobacteria	Stenotrophomonas	Stenotrophomonas sp. M2T2B9	100	yes	yes	yes
total_OTU00241	Proteobacteria	Shewanella	Shewanella sp. 184	100		yes
total_OTU00272	Proteobacteria	Afipia	Afipia felis	99.64	yes	yes	yes
total_OTU00275	Proteobacteria	Legionella	Legionella anisa	96.77
total_OTU00276	Firmicutes	Bacillus	Bacillus sp. 3091	100	yes	yes	yes
total_OTU00299	Proteobacteria	Legionella	Legionella impletisoli	89.68
total_OTU00300	Firmicutes	Streptococcus	Streptococcus mutans	100	yes	yes	yes
total_OTU00310	Firmicutes	Bacillus	Bacillus lindianensis	99.37	yes	yes	yes
total_OTU00319	Proteobacteria	Haemophilus	Haemophilus parainfluenzae	96.45		yes	yes
total_OTU00335	Proteobacteria	Acinetobacter	Acinetobacter sp. D19(2011)	100	yes	yes	yes
total_OTU00375	Proteobacteria	Comamonas	Comamonas sp. PRM4	100	yes	yes	yes
total_OTU00378	Firmicutes	Anaerostipes	Anaerostipes hadrus	99.69
total_OTU00395	Bacteroidetes	Flavobacterium	Flavobacterium haoranii	96.07	yes	yes	yes
total_OTU00416	Actinobacteria	Bifidobacterium	Bifidobacterium pullorum	100		yes
total_OTU00430	Proteobacteria	Limnobacter	Limnobacter sp. CR2A4	95.03	yes	yes
total_OTU00431	Proteobacteria	Legionella	Legionella rubrilucens	97.42
total_OTU00449	Actinobacteria	Corynebacterium	Corynebacterium deserti	100	yes	yes	yes
total_OTU00450	Proteobacteria	Acinetobacter	Acinetobacter sp. HM_AF8	98.03	yes	yes	yes
total_OTU00459	Deinococcus-Thermus	Thermus	Thermus thermophilus	100
total_OTU00460	Firmicutes	Streptococcus	Streptococcus parauberis	99.68	yes	yes	yes
total_OTU00463	Proteobacteria	Sphingomonas	Sphingomonas aquatilis	100	yes	yes	yes
total_OTU00476	Firmicutes	Bacillus	Bacillus sp. 1078	100	yes	yes	yes
total_OTU00518	Firmicutes	Clostridium	Clostridium sp. strain Z6	95.13		yes	yes
total_OTU00522	Bacteroidetes	Flavobacterium	Flavobacterium plurextorum	100	yes	yes	yes
total_OTU00523	Firmicutes	Robinsoniella	Robinsoniella peoriensis	94.75
total_OTU00545	Actinobacteria	Serinibacter	Serinibacter sp. K3-2	95.42
total_OTU00555	Proteobacteria	Halomonas	Halomonas sp. N1(2011)	100
total_OTU00589	Thermotogae	Fervidobacterium	Fervidobacterium changbaicum	99
total_OTU00611	Proteobacteria	Yersinia	Yersinia entomophaga	99.68
total_OTU00621	Firmicutes	Blautia	Blautia glucerasea	99.07		yes
total_OTU00622	Actinobacteria	Bifidobacterium	Bifidobacterium faecale	99.67		yes
total_OTU00635	Firmicutes	Exiguobacterium	Exiguobacterium sp. AT1b	99.7
total_OTU00660	Firmicutes	Bacillus	Bacillus sp. ISO_06_Kulunda	100	yes	yes	yes
total_OTU00662	Candidatus Saccharibacteria	G_undefined_Candidatus Saccharibacteria	TM7 phylum sp. canine oral taxon 322	96.28
total_OTU00690	Proteobacteria	Novosphingobium	Novosphingobium sp. YIM78034	100	yes	yes	yes
total_OTU00761	Firmicutes	Exiguobacterium	Exiguobacterium acetylicum	99.7
total_OTU00774	Proteobacteria	Candidatus Thiobios	Candidatus Thiobios zoothamnicoli	85.57
total_OTU00815	Deinococcus-Thermus	Thermus	Thermus sp. SR55-6	99.67
total_OTU00826	Proteobacteria	G_undefined_Alphaproteobacteria	alpha proteobacterium A0839	87.05
total_OTU00867	Bacteroidetes	Bacteroides	Bacteroides intestinalis	98.39		yes
total_OTU00898	Proteobacteria	Comamonas	Comamonas sp. BM-9_6	97.35	yes	yes	yes
total_OTU00938	Proteobacteria	Cardiobacterium	Cardiobacterium valvarum	99.35		yes
total_OTU00949	Bacteroidetes	Chitinophaga	Chitinophaga sp. WW1(2011)	94.82
total_OTU00963	Proteobacteria	Sphingomonas	Sphingomonas echinoides	100	yes	yes	yes
total_OTU00984	Firmicutes	Granulicatella	Granulicatella adiacens	97.17		yes	yes
total_OTU00994	Proteobacteria	G_undefined_Betaproteobacteria	beta proteobacterium F06002	100
total_OTU01009	Actinobacteria	Bifidobacterium	Bifidobacterium sp. MRM 9.26	92.16		yes
total_OTU01023	Firmicutes	Parageobacillus	Parageobacillus toebii	100
total_OTU01035	Actinobacteria	Pseudonocardia	Pseudonocardia sp. 77571	99.34
total_OTU01138	Firmicutes	Abiotrophia	Abiotrophia para-adiacens	96.86	yes	yes	yes
total_OTU01148	Proteobacteria	Pseudomonas	Pseudomonas sp. G3DM-12	99.34	yes	yes	yes
total_OTU01361	Proteobacteria	Neisseria	Neisseria sp. oral strain B33KA	98.71		yes	yes
total_OTU01365	Firmicutes	Caldicoprobacter	Caldicoprobacter faecalis	98.45
total_OTU01484	Proteobacteria	Alishewanella	Alishewanella solinquinati	97.6
total_OTU01495	Firmicutes	G_undefined_Erysipelotrichaceae	Erysipelotrichaceae bacterium 5_2_54FAA	100
total_OTU01532	Proteobacteria	Hydrogenophaga	Hydrogenophaga aquatica	97.68
total_OTU01650	Proteobacteria	Legionella	Legionella lansingensis	92.9
total_OTU01680	Actinobacteria	Arthrobacter	Arthrobacter sp. 7318	99.67		yes	yes
total_OTU01708	Proteobacteria	Shewanella	Shewanella putrefaciens	99.35		yes
total_OTU01770	Thermotogae	Fervidobacterium	Fervidobacterium sp. YNP	97.99
total_OTU01784	Actinobacteria	Bifidobacterium	Bifidobacterium callitrichos	97.04		yes
total_OTU01792	Bacteroidetes	Cloacibacterium	Cloacibacterium rupense	97.37		yes
total_OTU01855	Proteobacteria	Alishewanella	Alishewanella solinquinati	98.28
total_OTU01889	Cyanobacteria	G_undefined_Cyanobacteria	cyanobacterium TDX16	90.32
total_OTU02019	Proteobacteria	Aeromonas	Aeromonas sobria	99.68
total_OTU02180	Bacteroidetes	Prevotella	Prevotella jejuni	98.42		yes	yes
total_OTU02322	Bacteroidetes	Flavobacterium	Flavobacterium sp. WB 3.1-83	99.34	yes	yes	yes
total_OTU02364	Candidatus Melainabacteria	Vampirovibrio	Vampirovibrio chlorellavorus	88.67
total_OTU02419	Bacteroidetes	Paraprevotella	Paraprevotella clara	99.05
total_OTU02712	Firmicutes	Desulfotomaculum	Desulfotomaculum sp. CYP1	93.21
total_OTU02828	Proteobacteria	Pseudomonas	Pseudomonas sp. 2Bsal(2011)	95.72	yes	yes	yes
total_OTU02861	Proteobacteria	Acinetobacter	Acinetobacter haemolyticus	99.01	yes	yes	yes
total_OTU02901	Firmicutes	Selenomonas	uncultured Selenomonas sp.	98.17
total_OTU03057	Proteobacteria	Azospira	Azospira oryzae	97.71	yes	yes
total_OTU03077	Proteobacteria	Stenotrophomonas	Stenotrophomonas sp. M2T2B9	96.15	yes	yes	yes
total_OTU03199	Proteobacteria	Legionella	Legionella sp. W10-070	93.87
total_OTU03211	Proteobacteria	Haemophilus	Haemophilus parainfluenzae	97.42		yes	yes
total_OTU03214	Firmicutes	G_undefined_Lachnospiraceae	Lachnospiraceae bacterium 8_1_57FAA	93.21
total_OTU03251	Proteobacteria	Ralstonia	Ralstonia sp. S2.MAC.005	92.26	yes	yes	yes
total_OTU03308	Proteobacteria	Sphingomonas	Sphingomonas changbaiensis	98.56	yes	yes	yes
total_OTU03339	Proteobacteria	Ralstonia	Ralstonia sp. S2.MAC.005	96.77	yes	yes	yes
total_OTU03359	Proteobacteria	Variovorax	Variovorax paradoxus	99.01	yes	yes
total_OTU03369	Proteobacteria	G_undefined_Gammaproteobacteria	sulfur-oxidizing bacterium ODIII6	85.91
total_OTU03382	Firmicutes	Abiotrophia	Abiotrophia para-adiacens	96.86	yes	yes	yes
total_OTU03404	Proteobacteria	G_undefined_Alphaproteobacteria	soil bacterium TWE165	99.28
total_OTU03417	Proteobacteria	Enterobacter	Enterobacter sp. PSDCB5	97.08	yes	yes
total_OTU03440	Firmicutes	Lactobacillus	Lactobacillus intestinalis	93.98
total_OTU03454	Proteobacteria	Pantoea	Pantoea agglomerans	95.13
total_OTU03497	Firmicutes	Veillonella	Veillonella parvula	97.87		yes	yes
total_OTU03549	Proteobacteria	Aeromonas	Aeromonas sp. 'CDC 2452-91'	95.51
total_OTU03569	Proteobacteria	Piscinibacter	Piscinibacter sp. B15.09-53	96.03
total_OTU03607	Proteobacteria	Pseudomonas	Pseudomonas fluorescens	97.04	yes	yes	yes
total_OTU03630	Proteobacteria	Neisseria	Neisseria flavescens	96.77		yes	yes
total_OTU03632	Proteobacteria	Pseudomonas	Pseudomonas brenneri	97.37	yes	yes	yes
total_OTU03638	Bacteroidetes	Prevotella	Prevotella melaninogenica	96.85		yes	yes
total_OTU03660	Proteobacteria	Ralstonia	Ralstonia sp. S2.MAC.005	94.84	yes	yes	yes
total_OTU03666	Firmicutes	Abiotrophia	Abiotrophia para-adiacens	95.91	yes	yes	yes
total_OTU03674	Bacteroidetes	Cloacibacterium	Cloacibacterium rupense	94.08		yes
total_OTU03691	Actinobacteria	Cutibacterium	Cutibacterium acnes	96.43	yes	yes
